# Supplementary material for: A systematic review and meta-analysis on the efficacy of glibenclamide in animal models of intracerebral hemorrhage
Source: PLoS One. 2023 Sep 27;18(9):e0292033. doi: 10.1371/journal.pone.0292033 (PMC10529582; doi:10.1371/journal.pone.0292033)
Supplement: S2 Appendix — All relevant data files and R code are available. (ZIP) [file pone.0292033.s002.zip]

Archive with 12 entries (12 files):
- Behav.csv
- __MACOSX/._Behav.csv
- Edema_sens.csv
- __MACOSX/._Edema_sens.csv
- Edema.csv
- __MACOSX/._Edema.csv
- HemV.csv
- __MACOSX/._HemV.csv
- LesV.csv
- __MACOSX/._LesV.csv
- KUNG et al 2023 Meta-analysis code.Rmd
- __MACOSX/._KUNG et al 2023 Meta-analysis code.Rmd
