# Supplementary material for: A systematic review and meta-analysis on the efficacy of glibenclamide in animal models of intracerebral hemorrhage
Source: PLoS One. 2023 Sep 27;18(9):e0292033. doi: 10.1371/journal.pone.0292033 (PMC10529582; doi:10.1371/journal.pone.0292033)
Supplement: S2 Appendix — All relevant data files and R code are available. (ZIP) [file pone.0292033.s002.zip › Behav.csv]

Study	ES.Sum	Comb.ES	Compars	SEi	sumW	Contn	Trtn	N	Time
Jiang 2017	-15.17670126	-1.282585687	3	0.503518149	11.83289461	10	10	20	Both
Xu 2019	-2.404167758	-1.292665583	2	1.036992718	1.859852841	3	3	6	Early
Wilkinson 2019	-0.880662616	-0.027167984	4	0.3512804	32.41545731	17	15	32	Both
Kung 2021	-9.647444113	-0.289627158	2	0.245035215	33.3098739	34	32	66	Early
Jiang 2021	-14.95168957	-1.240179009	3	0.498835875	12.05607373	10	10	20	Both
