# Supplementary material for: A systematic review and meta-analysis on the efficacy of glibenclamide in animal models of intracerebral hemorrhage
Source: PLoS One. 2023 Sep 27;18(9):e0292033. doi: 10.1371/journal.pone.0292033 (PMC10529582; doi:10.1371/journal.pone.0292033)
Supplement: S2 Appendix — All relevant data files and R code are available. (ZIP) [file pone.0292033.s002.zip › Edema.csv]

Study	ES.Sum	Comb.ES	Compars	SEi	sumW	ContN	TrtN	N	Time	Region	HemV
Jiang 2017	-5.09851204	-1.301905582	2	0.505321783	3.916191859	10	10	20	72	Pooled Ipsi Cx&BG	100
Xu 2019	-1.538830707	-5.22180657	2	1.842107489	0.294693165	6	6	12	72	Ipsi Hem	30
Wilkinson 2019	-1.073380486	-0.134636969	2	0.354164735	7.972405324	16	16	32	72	Pooled Ipsi Cx&BG	15.37
Kung 2021	-0.762476083	-0.072840916	2	0.309082622	10.46768935	22	20	42	24+72	Pooled Ipsi Cx&BG	80.895
Jiang 2021	-4.654594712	-1.121176044	2	0.490790298	4.151528866	10	10	20	72	Pooled Ipsi Cx&BG	100
Shiokawa 2022	-3.775134733	-1.554465379	1	0.641688563	2.428574341	6	8	14	24	2mm Ant Ipsi Hem	86.45
