# Supplementary material for: A systematic review and meta-analysis on the efficacy of glibenclamide in animal models of intracerebral hemorrhage
Source: PLoS One. 2023 Sep 27;18(9):e0292033. doi: 10.1371/journal.pone.0292033 (PMC10529582; doi:10.1371/journal.pone.0292033)
Supplement: S2 Appendix — All relevant data files and R code are available. (ZIP) [file pone.0292033.s002.zip › HemV.csv]

Study	Method	Survival	ContX	ContSD	ContSEM	ContN	TrtX	TrtSD	TrtSEM	TrtN	MeanDiff	PooledSD	ES_d	ES_G	SEI_G
Wilkinson 2019	biochem	24	15.35	5.084	1.0168	5	15.38	3.694	0.615666667	6	-0.03	4.366748142	-0.006870101	0.006281235	0.605532378
Kung 2021	biochem	24	82.598	27.079	3.868428571	7	79.192	29.936	4.989333333	6	3.406	28.41327143	0.11987356	-0.111510288	0.556965028
Shiokawa 2022	histo	24	84.5	12	2	6	88.4	11	1.375	8	-3.9	11.42730648	-0.341287775	0.319503449	0.544738788
