# Supplementary material for: A systematic review and meta-analysis on the efficacy of glibenclamide in animal models of intracerebral hemorrhage
Source: PLoS One. 2023 Sep 27;18(9):e0292033. doi: 10.1371/journal.pone.0292033 (PMC10529582; doi:10.1371/journal.pone.0292033)
Supplement: S2 Appendix — All relevant data files and R code are available. (ZIP) [file pone.0292033.s002.zip › LesV.csv]

Study	Link	Method	Survival	ContX	ContSD	ContSEM	ContN	TrtX	TrtSD	TrtSEM	TrtN	MeanDiff	PooledSD	ES_d	ES_G	SEI_G
Wilkinson 2019		histo	28	29.59	10.02	0.556666667	18	36.35	12.66	0.703333333	18	-6.76	11.41656691	-0.592121962	0.578963696	0.34108473
Kung 2021		histo	1	67.4	10.7	1.783333333	6	63.39	16.75	2.791666667	6	4.01	14.05440322	0.285319834	-0.263372155	0.581064856
