# Supplementary material for: A systematic review and meta-analysis on the efficacy of glibenclamide in animal models of intracerebral hemorrhage
Source: PLoS One. 2023 Sep 27;18(9):e0292033. doi: 10.1371/journal.pone.0292033 (PMC10529582; doi:10.1371/journal.pone.0292033)
Supplement: S2 Appendix — All relevant data files and R code are available. (ZIP) [file pone.0292033.s002.zip › KUNG et al 2023 Meta-analysis code.Rmd]

---
output: word_document
---

title: "Glib Meta-Analysis"
author: "TK"
date: "2023-01-16"
output:
pdf_document: default


```{r setup, include=FALSE}
library(meta)
library(metafor)
library(devEMF)
library(tinytex)
library(ggplot2)
```

--- EDEMA DATA ---
```{r}

EdemaData <- read.csv("Edema.csv")
settings.meta("revman5")
edema_model <- rma.uni(EdemaData$Comb.ES, sei = EdemaData$SEi, slab = EdemaData$Study, method = "DL")
edema_model

forest(edema_model, xlab = "Standardized Mean Difference (95% CI)") 
trimmedemamodel <- trimfill(edema_model)
funnel(trimmedemamodel, back = "white", cex = 1.75)
funnel(edema_model, back = "white", cex = 1.75)

summary(edema_model)
summary(trimmedemamodel)

regtest(edema_model, model = "rma", predictor = "sei")
Edemaregmodel <- rma(Comb.ES, sei = EdemaData$SEi, mods = ~ HemV, data = EdemaData, method = "DL")
Edemametaregmodel0 <- rma(Comb.ES, sei = EdemaData$SEi, data = EdemaData, method = "DL")

summary(Edemametaregmodel0)
summary(Edemaregmodel)

weights(edema_model)

EdemaSens <- read.csv("Edema_sens.csv")
edema_model_sens<- rma.uni(EdemaSens$Comb.ES, sei = EdemaSens$SEi, slab = EdemaSens$Study, method = "DL")
edema_model
edema_model_sens

forest(edema_model_sens, xlab = "Standardized Mean Difference (95% CI)") 
trimmedemamodel_sens <- trimfill(edema_model_sens)

funnel(trimmedemamodel_sens, back = "white", cex = 1.75)
funnel(edema_model_sens, back = "white", cex = 1.75)

summary(edema_model_sens)
summary(trimmedemamodel_sens)
regtest(edema_model_sens, model = "rma", predictor = "sei")
Edemaregmodel_sens <- rma(Comb.ES, sei = EdemaSens$SEi, mods = ~ HemV, data = EdemaSens, method = "DL")
Edemametaregmodel0_sens <- rma(Comb.ES, sei = EdemaData$SEi, data = EdemaData, method = "DL")
summary(Edemametaregmodel0_sens)
summary(Edemaregmodel_sens)

```

--- BEHAVIOURAL DATA ---
```{r}

BehavData <- read.csv("Behav.csv")

beh_model <- rma.uni(BehavData$Comb.ES, sei = BehavData$SEi, slab = BehavData$Study, method = "DL")
beh_model
forest(beh_model, xlab = "Standardized Mean Difference (95% CI)") 
trimmedbehmodel <- trimfill(beh_model)
summary(beh_model)
summary(trimmedbehmodel)

funnel(trimmedbehmodel, back = "white", cex = 1.75)
funnel(beh_model, back = "white", cex = 1.75)
regtest(beh_model, model = "rma", predictor = "sei")

Behavregmodel <- rma(Comb.ES, sei = BehavData$SEi, mods = ~ Time, data = BehavData, method = "DL")
Behavmetaregmodel0 <- rma(Comb.ES, sei = BehavData$SEi, data = BehavData, method = "DL")
summary(Behavmetaregmodel0)
summary(Behavregmodel)
```

--- INJURY VOLUME DATA ---
```{r}

LVData <- read.csv("LesV.csv")
settings.meta("revman5")

LVobject<- metacont(LVData$TrtN, LVData$TrtX, LVData$TrtSD, LVData$ContN, LVData$ContX, LVData$ContSD, data= LVData, sm = "SMD", studlab = LVData$Study, comb.random = TRUE, comb.fixed = FALSE, method.tau = "DL")
LVobject

forest(LVobject, type.random = "diamond", comb.random = TRUE, col.square = "black", col.square.lines = "black")

## Due to a low number of studies, further analyses of metabias and metaregression were not pursued.
```

--- HEMATOMA VOLUME DATA ---
```{r}

HVData <- read.csv("HemV.csv")
settings.meta("revman5")

HVobject<- metacont(HVData$TrtN, HVData$TrtX, HVData$TrtSD, HVData$ContN, HVData$ContX, HVData$ContSD, data= HVData, sm = "SMD", studlab = HVData$Study, comb.random = TRUE, comb.fixed = FALSE, method.tau = "DL")
HVobject

forest(HVobject, type.random = "diamond", comb.random = TRUE, col.square = "black", col.square.lines = "black")

## Due to a low number of studies, further analyses of metabias and metaregression were not pursued.
```


--- EDEMA PLOTS ---
```{r}
## Edema Forest Plot

tiff('edema.tiff', units="cm", width=35, height=15, res=300)

forest(edema_model, xlab = "Standardized Mean Difference (95% CI)") 
k <- nrow(EdemaData)
  weights <- paste0(formatC(weights(edema_model), format="f", digits=1), "%")
  weights[weights == "NA%"] <- ""
  
  par(mar=c(10.8,0,1.3,1.3), mgp=c(3,0.2,0), tcl=-0.2)
rm(sav)
sav <- forest(edema_model, xlim=c(-30,11),
       xlab="", efac=c(0,4), textpos=c(-30,-10.7), lty=c(1,1,0), refline=NA,
       ilab=cbind(EdemaData$TrtN, EdemaData$ContN, weights),
       ilab.xpos=c(-23.6,-20.1,-16.8), ilab.pos=2,
       cex = 1.1, header=c("Study","Hedge's G [95% CI]"), mlab="", slab= EdemaData$Study)
segments(sav$xlim[1]+0.5, k+1, sav$xlim[2], k+1, lwd=0.8)
segments(0, -2, 0, k+1, lwd=0.8)
par(xpd=NA)
par(cex=sav$cex, font=2)
text(-24.5, 8, "GLIB", cex = 1.1)
text(-21, 8, "Control", cex = 1.1)
text(-18.2, 7.99, "Weights", cex = 1.1)
text(0, k+2, "Standardized Mean Difference", cex = 1.1)
text(c(sav$ilab.xpos[c(60,4,5)]), -1.07, pos=c(4,2,2,2,2),
     c("Total (95% CI)", cex = 1.1))
text(-24, -1, sum(EdemaData$TrtN), cex = 1.1)
text(-20.7, -1, sum(EdemaData$ContN), cex = 1.1)
text(-17.9, -1, "100%", cex = 1.1)
text(sav$xlim[1], cex = 1.1, -3, pos=4, bquote(paste("Heterogeneity: ", "Tau"^2, " = ",
     .(formatC(edema_model$tau2, digits=2, format="f")), "; ", "Chi"^2, " = ",
     .(formatC(edema_model$QE, digits=2, format="f")), ", df = ", .(edema_model$k - edema_model$p),
     " (P = ", .(formatC(edema_model$QEp, digits=2, format="f")), "); ", I^2, " = ",
     .(formatC(edema_model$I2, digits=0, format="f")), "%")))
text(sav$xlim[1], cex = 1.1, -4, pos=4, bquote(paste("Test for overall effect: Z = ",
     .(formatC(edema_model$zval, digits=2, format="f")),
     " (P = ", .(formatC(edema_model$pval, digits=2, format="f")), ")")))
text(-4, -3, "Favors Glib"); text(2, -3, "Favors Control")

dev.off()

## Edema Trim and Fill Funnel
tiff('edemafunnel.tiff', units="cm", width=25, height=15, res=300)
funnel(trimmedemamodel, back = "white", cex = 1.75)
dev.off()

## Edema Sensitivity Forest
tiff('edemasens.tiff', units="cm", width=35, height=15, res=300)

forest(edema_model_sens, xlab = "Standardized Mean Difference (95% CI)") 
k <- nrow(EdemaSens)
  weights <- paste0(formatC(weights(edema_model_sens), format="f", digits=1), "%")
  weights[weights == "NA%"] <- ""
  
  par(mar=c(10.8,0,1.3,1.3), mgp=c(3,0.2,0), tcl=-0.2)
rm(sav)

sav <- forest(edema_model_sens, xlim=c(-30,11),
       xlab="", efac=c(0,4), textpos=c(-30,-10.7), lty=c(1,1,0), refline=NA,
       ilab=cbind(EdemaSens$TrtN, EdemaSens$ContN, weights),
       ilab.xpos=c(-23.6,-20.1,-16.8), ilab.pos=2,
       cex = 1.1, header=c("Study","Hedge's G [95% CI]"), mlab="", slab= EdemaSens$Study)
segments(sav$xlim[1]+0.5, k+1, sav$xlim[2], k+1, lwd=0.8)
segments(0, -2, 0, k+1, lwd=0.8)
par(xpd=NA)
par(cex=sav$cex, font=2)
text(-24.5, 7.05, "GLIB", cex = 1.1)
text(-21, 7.05, "Control", cex = 1.1)
text(-18.25, 7, "Weights", cex = 1.1)
text(0, k+2, "Standardized Mean Difference", cex = 1.1)
text(c(sav$ilab.xpos[c(60,4,5)]), -1.07, pos=c(4,2,2,2,2),
     c("Total (95% CI)", cex = 1.1))
text(-24, -1, sum(EdemaSens$TrtN), cex = 1.1)
text(-20.7, -1, sum(EdemaSens$ContN), cex = 1.1)
text(-18.25, -1, "100%", cex = 1.1)
text(sav$xlim[1], cex = 1.1, -3, pos=4, bquote(paste("Heterogeneity: ", "Tau"^2, " = ",
     .(formatC(edema_model_sens$tau2, digits=2, format="f")), "; ", "Chi"^2, " = ",
     .(formatC(edema_model_sens$QE, digits=2, format="f")), ", df = ", .(edema_model_sens$k - edema_model_sens$p),
     " (P = ", .(formatC(edema_model_sens$QEp, digits=2, format="f")), "); ", I^2, " = ",
     .(formatC(edema_model_sens$I2, digits=0, format="f")), "%")))
text(sav$xlim[1], cex = 1.1, -4, pos=4, bquote(paste("Test for overall effect: Z = ",
     .(formatC(edema_model_sens$zval, digits=2, format="f")),
     " (P = ", .(formatC(edema_model_sens$pval, digits=2, format="f")), ")")))
text(-4, -3, "Favors Glib"); text(2, -3, "Favors Control")
dev.off()

## Edema Sensitivity Trim and Fill funnel

tiff('edemasensfunnel.tiff', units="cm", width=25, height=15, res=300)
funnel(trimmedemamodel_sens, back = "white", cex = 1.75)
dev.off()

```

--- BEHAVIOUR PLOTS ---
```{r}
## Behaviour Forest

tiff('beh.tiff', units="cm", width=35, height=15, res=300)

forest(beh_model, xlab = "Standardized Mean Difference (95% CI)") 
k <- nrow(BehavData)
weights <- paste0(formatC(weights(beh_model), format="f", digits=1), "%")
weights[weights == "NA%"] <- ""
  par(mar=c(10.8,0,1.3,1.3), mgp=c(3,0.2,0), tcl=-0.2)
sav <- forest(beh_model, xlim=c(-30,11),
       xlab="", efac=c(0,4), textpos=c(-30,-10.7), lty=c(1,1,0), refline=NA,
       ilab=cbind(BehavData$Trtn, BehavData$Contn, weights),
       ilab.xpos=c(-23.6,-20.1,-16.8), ilab.pos=2,
       cex = 1.1, header=c("Study","Hedge's G [95% CI]"), mlab="", slab= BehavData$Study)
segments(sav$xlim[1]+0.5, k+1, sav$xlim[2], k+1, lwd=0.8)
segments(0, -2, 0, k+1, lwd=0.8)
par(xpd=NA)
par(cex=sav$cex, font=2)
text(-24.3, 7.05, "GLIB", cex = 1.1)
text(-21, 7.05, "Control", cex = 1.1)
text(-18, 7, "Weights", cex = 1.1)
text(0, k+2, "Standardized Mean Difference")
text(c(sav$ilab.xpos[c(150,4,5)]), -1, pos=c(4,2,2,2,2),
     c("Total (95% CI)"), cex = 0)
text(-24, -1, sum(BehavData$Trtn))
text(-21, -1, sum(BehavData$Contn))
text(-17.9, -1, "100%")
text(sav$xlim[1], -3, pos=4, bquote(paste("Heterogeneity: ", "Tau"^2, " = ",
     .(formatC(beh_model$tau2, digits=2, format="f")), "; ", "Chi"^2, " = ",
     .(formatC(beh_model$QE, digits=2, format="f")), ", df = ", .(beh_model$k - beh_model$p),
     " (P = ", .(formatC(beh_model$QEp, digits=2, format="f")), "); ", I^2, " = ",
     .(formatC(beh_model$I2, digits=0, format="f")), "%")))
text(sav$xlim[1], -4, pos=4, bquote(paste("Test for overall effect: Z = ",
     .(formatC(beh_model$zval, digits=2, format="f")),
     " (P = ", .(formatC(beh_model$pval, digits=2, format="f")), ")")))
text(-2, -3, "Favors Glib"); text(2, -3, "Favors Control")

dev.off()

## Behaviour Trim and Fill Funnel

tiff('behfunnel.tiff', units="cm", width=25, height=15, res=300)
funnel(trimmedbehmodel, back = "white", cex = 1.75)
dev.off()
```

--- HEMV PLOTS ---
```{r}
tiff('hemv.tiff', units="cm", width=25, height=8, res=300)
forest(HVobject, type.random = "diamond", comb.random = TRUE, col.square = "black", col.square.lines = "black", spacing = 1.2, plotwidth = "5cm")
dev.off()
```

--- INJV PLOTS ---
```{r}
tiff('lesv.tiff', units="cm", width=25, height=8, res=300)
forest(LVobject, type.random = "diamond", comb.random = TRUE, col.square = "black", col.square.lines = "black", spacing = 1.2, plotwidth = "5cm")
dev.off()
```
